# Supplementary material for: Seasonal Variation of Carbon Metabolism in the Cambial Zone of Eucalyptus grandis
Source: Front Plant Sci. 2016 Jun 28;7:932. doi: 10.3389/fpls.2016.00932 (PMC4923158; doi:10.3389/fpls.2016.00932)
Supplement: Supplementary Table 1 — Primers used for RT-qPCR and the respective amplification size, efficiency (%) and P(H1) values. [file Table1.XLSX]

## Sheet: Plan1
Gene	gi (NCBI)	Phytozome	Primers		Amplification size (pb)	Efficiency (%)	Expression	P(H1)*
Sucrose synthase 1 (SuSy 1)	80973755	Eucgr.C03199.1	F	TTCAACCGGCTATCTATGAAG	160	1.87034	0.491	0.048
			R	GACTGGTCAATCTTGCACTTG
Sucrose synhtase 3 (SuSy 3)	80973757	Eucgr.C00769.1	F	AGTGAAGGAGCATTTGGAGAA	136	1.90783	1.395	0.645
			R	CAACAACAAGGGCGTGAATA
Phosphoglucomutase (PGM)	103476469	Eucgr.B02942.2	F	GGGCAACCATTCGTCTTTAC	152	2	0.003	0.002
			R	GATGACCGTGGGAGCAGAT
Glucose 6-P isomerase (GPI)	32163526	Eucgr.F02133.1	F	ACTGGGTGGGTGGTAGAACA	136	1.73722	0.014	0.002
			R	AGTTGCCTCATCCATCAAGG
PPi-dependent phosphofructokinase (PFP)	103479799	Eucgr.E03983.1	F	CAAGAAGGCAATGGTGGAG	150	1.90528	0.065	0
			R	AACAAAAGGGTGTGGTTGAC
ATP-dependent phosphofructokinase (PFK)	224124853	Eucgr.D00956.1	F	TGGAAGGAGAAGGAGGATTG	175	1.99676	0.293	0.102
			R	AACCACGCACCAAAGTCTAA
Fructose bisphosphate aldolase (FBA)	103475644	Eucgr.K02073.1	F	CAAGCTCAAGGGCAAGAAAC	140	1.99837	0.166	0.016
			R	AGAAAATACCGCCAGCAAAA
glyceraldehyde 3-P dehydrogenase (GAPDH)	103477585	Eucgr.H04673.1	F	ATGGGCTTCCGTGTTCCTAC	127	1.9135	0.166	0.016
			R	GCCTTTCAGTTTGCCTTCAG
Phosphoglycerate kinase (PGK)	171592412	Eucgr.F04463.4	F	CATCCATCCATCCATCCTTC	130	1.97942	4.989	0.001
			R	AACACCCGCTTCCCCTTC
Phosphoglycerate mutase (PGAM)	103479105	Eucgr.A00868.3	F	GCTTGGCACCTGGAGTTAG	142	1.87086	11.641	0.002
			R	TTATCAATCGCCCACTTTTT
Enolase (ENO)	171552784		F	CTGTGTCCCTTGCGGTCT	149	2	1.202	0.862
			R	ATACTTCCACGCCCATCTTC
Phosphoenolpyruvate carboxylase (PEPC)	167024003	Eucgr.A01915.1	F	TTCGTGACCCTGATTACCAT	150	2	0.372	0.406
			R	ATAGAGCATAAGCCTCAACCAG
Pyruvate kinase (PK)	103477494	Eucgr.K02074.1	F	TATGTGGGAGAGCCAATGAG	160	2	2.101	0.001
			R	TCCATCGCAGTTGATTTGTC
Pyruvate decarboxilase (PDC)	103479823	Eucgr.A00549.2	F	ACAATGGCGAGGGCAAGT	198	1.96034	10.195	0
			R	GAGGATTAGGAGGGCGACTATT
Alcohol dehydrogenase 1 (ADH 1)	103474654	Eucgr.I00224.3	F	ATGTTGCGAAGCCAAAGAAG	169	1.91996	0.684	0.531
			R	ACAAACTCGGTGACTCCAAA
Alcohol dehydrogenase 2 (ADH 2)	103481320	Eucgr.F02744.2	F	GGGAGTGCCCCATAAAGATG	121	1.79747	1.598	0.551
			R	TACGACGGAGGGAATGTCTG
Alcohol dehydrogenase 3 (ADH 3)	171575052	Eucgr.F02744.4	F	GGACTTCAACATTCAGCGAGT	199	1.92182	5.917	0.006
			R	GCAGCAGATAACCCAACAGC
Pyruvate dehydrogenase (PDH)	103477166	Eucgr.F02506.1	F	AATCTCTGGTGCTGATGTTCC	150	1.93767	0.407	0.142
			R	GTTTTTCTCCCGTCGTTTCA
Succinyl-CoA ligase (SCL)	103481045	Eucgr.J00864.1	F	CCCGGTGAATGTAAAATTGG	152	1.99251	1.563	0.001
			R	ATGCAGCAGCATCCTCTTCT
Malate dehydrogenase mitochondrial (MDHm)	473205	Eucgr.F03251.1	F	GGGAGTGACAACCCTTGATG	138	1.96767	0.001	0.002
			R	ACGGCTTGAGAAAACAGAGG
Malic enzime (NADPme)	103475915	Eucgr.I01790.1	F	CGCTATCCGTGTGAATGATG	192	1.99836	2.077	0.195
			R	GGACGAGGAAGGTGGGAAG
Carbonic anhydrase (CA)	167029713	Eucgr.I01790.1	F	GGGAACTTGCTGACTTACCC	139	1.99393	0.007	0.003
			R	TTGAGAGTGGTGGAGAGAGG
Rubisco small subunit (RbcS)	162328177	Eucgr.J01502.2	F	ACCTCTCTCCCCAGCAACG	157	1.93153	1.624	0.453
			R	GGTCCAGTATCTCCCATCGTA
Rubisco large subunit (RbcL)	270383717	Eucgr.C03525.1	F	GACAACTGTGTGGACCGATG	143	1.91061	0.00021859	0
			R	TCTCAACTTGGATGCCATGA
Fructose bisphosphate aldolase (FBAcl)	162321789	Eucgr.G01726.1	F	GAAGCCAGCCCAGGAAAC	136	1.99837	0.002	0.018
			R	CACATAGCCCTTGACGAACA
Ribose 5-phosphate isomerase (RPI)	103476045	Eucgr.L03383.1	F	TAGCAGCGGGGAAGGAAATA	120	2	1.488	0.168
			R	CCAGGGAAAATCACTTGGAT
Alpha-tubulin (TUB)	167028416	Eucgr.A02108.1	F	TTCAAATGCGGCATCAACTA	205	1.87752	1
			R	TTCCTCCTCCTCATCACCAC
Malate dehydrogenase cytosilic (MDHc)	103481294	Eucgr.H03047.1	F	TTGTGACCACATCCGTGACT	214	2.00143	1
			R	TCCTCGCTAAGTTCCTCTGC
*P(H1) = difference between sample and control is due only to chance.
