# Supplementary material for: Seasonal Variation of Carbon Metabolism in the Cambial Zone of Eucalyptus grandis
Source: Front Plant Sci. 2016 Jun 28;7:932. doi: 10.3389/fpls.2016.00932 (PMC4923158; doi:10.3389/fpls.2016.00932)
Supplement: Supplementary Table 2 — Matrix containing the original metabolite data. [file Table2.XLSX]

## Sheet: data_original
	Label	245 Trihydroxypentanoic acid	4 Aminobutyric acid (GABA)	Aspartic acid	BENZOIC ACID	CITRIC ACID	ELAIDIC ACID	Erythrose	Flavonoid (Taxifolin)	Fructose	Fructose 6 phosphate	FUMARIC ACID	Galactinol	Gentiobiose	Glucaric acid	Gluconic acid	Glucose 6 phosphate	GLUCURONIC ACID E LACTONE	Glyceric acid	GLYCINE	Glycolic acid	HEPTANOIC ACID	Hexose	INOSITOL	Itaconic acid	L Alanine	LINOLEIC ACID	MALEIC ACID	Malic acid	Maltose	Mannose	Myo inosito	OCTADECENOIC ACID	Oxalic acid	Phosphoric acid	Pipecolic acid	PYROGLUTAMIC ACID	Quinic acid	RAFFINOSE	Serine	Shikimic acid	Tartaric acid	Threonic acid	Threonic acid 1 4 lactone	Threonine	Tocopherol	UN_1321.2	UN_1429.9	UN_1445.4
Summer_1a	Summer	16608.7	56402.2	462547	12629.8	725762	450.343	3977.13	813138	932564	3771.82	50806	753545	5240.1	12930.1	53059.1	11990	8243.6	12588.1	47626.4	3745.17	57438	20069.1	817296	852.367	110452	22782.3	21083.8	312027	5064.41	28238.9	118772	2782.73	418.834	261718	9007	635601	237660	609905	68238.5	792610	66467.4	534671	2427.69	33317	5025.86	9596.46	4248.75	73466.3
Summer_1b	Summer	16343.9	53785.7	339095	27279.4	634326	163.372	4146.06	558979	985201	4387.88	33704.6	843591	3238.51	13096.3	52373.5	12479.1	7869.87	10670.7	42693	2599.84	49763.3	18412.8	871558	748.525	59634	16878.9	15580.2	312983	6407.63	27556.4	142390	1754.75	178.663	209411	5476.8	629165	260358	537588	53661.8	1.00294e+06	60360.8	567662	2785.8	25865.1	4133.12	4339.66	2493.87	53672.7
Summer_1c	Summer	17954	59079.4	512128	16562.2	867168	511.02	3973.83	673984	1.02683e+06	3702.62	44634.5	638081	3753.17	13883.4	61575.5	11273	8303.72	12400.7	49638.3	3321.77	41865.8	28526.9	956855	513.217	110574	22974.5	20907.8	419517	5474.77	34072.5	130379	2379.46	455.742	240742	9213.51	703463	276909	753648	69691.6	1.01197e+06	71531.2	643589	2595.16	33428.8	4390.46	7443.17	3266.38	55298.9
Summer_2a	Summer	14264.4	50511.5	357278	12770.9	589000	282.396	3322.23	560590	998799	3494.65	49743	722902	3063.01	11439.2	44674.8	9812.83	7654.94	12253.8	51066.8	3618.36	57286.9	20364.7	656402	630.842	99959.8	11162.2	19946.8	349149	4345.55	22277.5	113875	1305.72	604.9	207799	8691.1	534481	249653	623374	69675.1	741993	54554.4	513678	1970.25	33430	3123.02	4121.4	3505.68	67568.6
Summer_2b	Summer	12925.7	50808.2	322515	7407.94	574715	200.954	2585.17	571974	768517	3156.46	24556.3	613408	2930.22	10061.3	40554.8	9667.2	6970.96	9024.62	39199.2	2359.41	35223.9	20068.1	678297	259.93	75301.6	11516.3	12343.8	276447	4151.81	21125.4	92831.3	1047.57	413.92	157100	6696.9	525787	194396	584441	47295.3	710634	51061.4	520520	1531.57	23947.1	2919.47	3515.15	2765.06	48707.6
Summer_2c	Summer	13003.7	48755.2	306729	20038.4	571372	291.254	2455.66	464321	736299	3233.12	27362.1	623063	2933.82	9601.19	38775.8	9153.17	7012.72	9288.8	38693.2	2249.91	33275.4	16697.9	662275	459.028	70779.3	17667	15460.8	267168	3759.06	20134.1	90432.7	1760.08	495.736	161731	6976.08	517332	190209	455960	46529.8	708702	48986.6	510701	1528.95	22870.2	2922.34	3171.79	3087.7	44143.9
Summer_3a	Summer	15380.4	52548.5	411070	13565.9	666911	349.104	2594.15	633004	805295	3222.77	47791.3	637276	3843.07	7670.62	43354.1	8988.58	6716.87	10862.6	43179.5	3636.39	50505.1	20000.2	820927	574.073	109577	14026.6	21033.4	333220	4776.16	19405.8	121120	1779.33	510.722	212193	9214.59	584258	170509	476427	65247	663220	50687.6	467753	2056.53	29125.7	3548.46	5533.93	3548.39	63818.9
Summer_3b	Summer	16626.5	55440.2	420037	16223	666823	500.687	2938.12	389551	494475	3266.82	62588.9	521868	3483.16	8409.14	47815.7	9496.05	7264.73	13628.2	52343.8	3844.45	66270.9	21145.2	870915	976.317	104666	13220.5	25099	196164	4209.64	21602.5	73894.9	1966.36	235.151	215022	9201.53	594510	97521	596160	77996.6	732059	53651.7	503436	2122.51	33978.2	2667.02	8479.56	3875.46	74262.9
Summer_3c	Summer	15849.6	57937.5	430805	17803.5	650140	491.145	2530.56	468445	827471	3065.06	46573	639688	3303.31	7754.36	43574.1	9479.52	7534.79	11379.7	42073.6	3468.98	45416.9	18267.8	776614	677.028	101311	17222	21440.5	349182	5180.39	20665.9	120845	2241.81	290.14	219784	8881.6	632502	179668	570712	63697.5	637910	51783.6	485968	1645.17	28773.2	3529.2	4791.19	3517.22	58503.1
Winter_1a	Winter	28750.5	44193.2	450062	25144.6	749236	318.736	1552.35	507402	1.27978e+06	3822.34	33380	1.08116e+06	3253.39	9484.18	45499.9	12238.9	9362.1	25099.3	34491.8	3514.41	46363	12968.3	744719	420.924	83072.5	10263.4	14348.9	442887	5023.65	33295.7	107430	1032.15	447.762	245809	23055.1	633510	168991	998850	52240.7	725442	61823.9	642887	1672.06	20307	4138.52	5345.54	3220.79	62315.2
Winter_1b	Winter	29348.1	42621.3	435589	10704	732408	484.322	1598.12	463292	1.26162e+06	4209.8	44497.5	1.22576e+06	2971.98	10161.9	49308.3	13850.8	12165.8	22906	33038.8	4783.55	45680.5	16523.8	742382	732.182	86711.6	22663.2	17086.4	448096	6775.43	33267.9	111111	2768.98	416.444	264766	22841.7	633590	167632	1.3487e+06	52037.4	699878	62512	584370	1500.5	20550.6	4267.99	5956.85	3903.01	63484.4
Winter_1c	Winter	26900.5	42098.3	415590	8399.76	692744	273.478	1412.13	497949	1.01748e+06	3757.31	30628.5	927114	3549.46	10118.9	46558.9	11921.6	8009.37	22448	30993.7	4316.56	43840.8	8285.82	675453	360.98	73845	15938	12763.8	378900	4286.95	30731.3	89841.7	1421.32	1572	233017	21781.7	587508	138844	1.15561e+06	46497	647004	58508.7	582437	1263.17	18830.8	3931.32	6050.81	3620.11	65638.7
Winter_2a	Winter	29736.8	57739.5	494347	15562.1	832995	287.612	1959.46	696646	1.27408e+06	3661.66	38496.5	933425	3527.04	9146.62	49593.2	11614.3	11173.3	20824.9	34621	3011.09	42436.7	25063.3	709871	544.581	85808.4	14772	14410.9	462843	5054.57	29834.9	98845.5	1267.69	1763.89	229571	19302.6	675870	159747	1.23099e+06	55668.4	797088	58496.4	748049	2134.71	21005.1	3699.02	6352.49	3378.87	53741.5
Winter_2b	Winter	30377.7	57081.7	459781	13509.5	800337	199.147	1626.05	602703	1.09933e+06	4291.53	29213.7	916080	2864.22	11137	54950	12859.7	8498.85	17209.7	29859.5	2617.26	33226.1	20426.6	684745	308.708	72686.5	10334	11860.9	414300	4337.14	26991.2	89387.1	1001.45	295.692	222773	16602.8	636591	158931	1.16411e+06	46796.2	767559	61348.5	721804	1714.11	18381	3578.07	2792.07	3024.04	48276.3
Winter_2c	Winter	30053.6	55139.3	469542	16596.3	810220	298.617	2056.95	643125	1.27222e+06	4054.49	36099.1	954258	2520.73	10445.9	51953.5	13116.3	9693.3	18003.1	30717.2	3349.19	46155.6	20611.6	703402	422.708	82716	10091	13282	449613	4631.28	30362.4	97814.6	972.833	1649.76	219090	16012.6	638720	164160	977745	50440.2	775355	58280.9	733555	1960.19	19250.2	4236.17	3291.38	2826.27	53613.1
Winter_3a	Winter	55989.2	73586.9	634975	16704.1	891075	330.265	1199.05	406234	1.18469e+06	4955.29	33198.7	1.1321e+06	3257.28	13032.1	76048.3	15953.5	11579.4	18774.2	36307.3	2111.56	32429.8	17275.8	1.1026e+06	380.588	89381.1	17984.2	16813.6	418984	7169.14	31437.8	118658	1695.63	569.906	234901	16943.2	743940	182672	1.18354e+06	50509.9	823159	83892.3	936494	1613.61	23258.5	4027.27	3673.06	3023.6	45132.7
Winter_3b	Winter	54921.9	66684.4	730767	14929.5	944108	287.033	1261.61	589491	1.27263e+06	4581.3	40393	1.21209e+06	3474.84	12794.4	72750.4	14661.8	10912.7	18817.3	37483	3412.88	40590.1	22905.7	1.03867e+06	448.118	105681	20547.2	16733.1	465309	6561.87	31294.7	125629	1841.97	1159.17	275515	18298.6	769116	193472	1.51615e+06	56352.2	790751	82157.8	920293	1941.33	24723.6	4607.6	7039.24	3454.9	56651.4
Winter_3c	Winter	54963.5	72626.7	573247	11776.5	759132	236.927	1243.83	408034	1.08823e+06	5172.66	30095.1	953467	2875.24	12288.3	71035.6	16422.7	11188.9	18137.2	35511.9	3794.76	33198	18885	1.00931e+06	287.599	79784.7	12218.5	13794.7	374060	5699.39	31406.3	113196	977.962	407.644	239704	15888	720041	171181	1.05743e+06	48593.6	854002	78415.6	830486	1834.3	21766.6	4118.18	3869.98	2942.27	44504.4
[truncated: 5 more columns]
